# Supplementary material for: Effect of concomitant use of memantine on mortality and efficacy outcomes of galantamine-treated patients with Alzheimer’s disease: post-hoc analysis of a randomized placebo-controlled study
Source: Alzheimers Res Ther. 2016 Nov 15;8:47. doi: 10.1186/s13195-016-0214-x (PMC5111338; doi:10.1186/s13195-016-0214-x)
Supplement: Additional file 8: — Investigators and institutional review boards/independent ethics committees. (XLSX 24 kb) [file 13195_2016_214_MOESM8_ESM.xlsx]

## Sheet: Sheet1
Name of investigator/Site	IRB/IEC	No. patients
Czech Republic
BARTOVA, Petra, MD, Neurologicka klinika, Fakultni Nemocnice Ostrava, 17 Listopadu 1790, Ostrava 708 52, Czech Republic	Lokalni Eticka komise, ROZNOVSKY, Ludek, MD, PhD, Chairman , FN Ostrava, 17 Listopadu 1790, Ostrava – Poruba 708 52, Czech Republic	9
BRUNOVSKY, Martin, MD, PhD, Neurologicke oddeleni, Fakultni Nemocnice Na Bulovce, Budinova 2, 8 Praha 180 81, Czech Republic	Eticka komise , HOLUB, Michal, MD, PhD, Chairman, Fakultni Nemocince Na Bulovce, Budinove 2, 8 Praha 180 81, Czech Republic	8
CERNOHORSKY, Dusan, MD, Interni oddeleni, Fakultni nemocnice Hradec Kralove, Sokolska 581, Hradec Kralove 500 05, Czech Republic	Eticka komise , VORTEL, Jiri, MD, Chairman, Fakultni nemocnice Hradec Kralove, Sokolska 581, Hradc Kralove 500 05 , Czech Republic	1
LATALOVA, Klara, MD, Psychiatricka klinika, Fakultni nemocnice Olomouc, I P Pavlova 12, Olomouc 775 20, Czech Republic	Eticka komise , HORCICKA, Vladko, MD. PhD, Chairman, Fakultni nemocnice Olomouc a Lekarska fakulta UP v Olomouci, I P Pavlova 6, Olomouc 775 20, Czech Republic	3
PIETRUCHA, Slavomir, MD, Psychiatrická ambulance v DD, Fügnerova 3523, 1 Mìlník 276 01, Czech Republic	Eticka komise , SEDIVY, Josef, MD, Chairman, Vseobecna fakultni nemocnice v Praze, Na Bojisti 1, Praha 2 128 08 , Czech Republic	24
TOPINKOVA, Eva, Prof, MD, PhD, Geriatricka klinika 1LF UK a VFN, Londýnská 15 Charles Un, Praha 2 Hlavni Mesto , Praha 120 00, Czech Republic	Eticka komise , SEDIVY, Josef, MD, Chairman, Vseobecna fakultni nemocnice v Praze, Na Bojisti 1, Praha 2 128 08 , Czech Republic	20
VACLAVIK, Daniel, MD, Neurologicka ambulance, Ruska 42 Neurologic, Ostrava 3 , Ostrava Mesto 703 00, Czech Republic	Etická komise, SIPULA, Jaroslav, MD, PhD, Chairman, Nestatni zdravotnicke zarízeni, Privozska 32, Moravská Ostrava 702 00 , Czech Republic	2
Estonia
ANDRESEN, Kadri, MD, South Estonian Hospital, Psychiatric, Meegomae Kula Voru Vald, Vorumaa 65526, Estonia	Tallinn Medical Research Ethics Committee, POLLUSTE, Jaak, PhD, Chairman, Successor to, KHAN, H, Tervise Arengu Instutuut, Room 124 – Hiiu 42, Tallinn 11619, Estonia	5
ENNET, Jüri, MD, East Tallinn Central Hospital Tallinn, Energia 8, Tallinn 11316, Estonia	Tallinn Medical Research Ethics Committee, POLLUSTE, Jaak, PhD, Chairman, Successor to, KHAN, H, Tervise Arengu Instutuut, Room 124 – Hiiu 42, Tallinn 11619, Estonia	1
GROSS-PAJU, Katrin, MD, PhD, West Tallinn Central Hospital, Dept of Neurology, Paldisic Str 68, Tallinn 10617, Estonia	Tallinn Medical Research Ethics Committee, POLLUSTE, Jaak, PhD, Chairman, Successor to, KHAN, H, Tervise Arengu Instutuut, Room 124 – Hiiu 42, Tallinn 11619, Estonia	13
LINNAMAGI, Ulla, MD, PhD, Tartu University Hospital, Puusepa 2 Dept Neurology and Neurosurgery, Tartu 51014, Estonia	Tallinn Medical Research Ethics Committee, POLLUSTE, Jaak, PhD, Chairman, Successor to, KHAN, H, Tervise Arengu Instutuut, Room 124 – Hiiu 42, Tallinn 11619, Estonia	81
SCHULTS, Marje, MD, Psychiatry Hospital of North Estonian Regional Hospital, Paldiski 52, Tallinn 10614, Estonia	Tallinn Medical Research Ethics Committee, POLLUSTE, Jaak, PhD, Chairman, Successor to, KHAN, H, Tervise Arengu Instutuut, Room 124 – Hiiu 42, Tallinn 11619, Estonia	2
TALVIK, Pille, MD, Viljandi Hospital Psychiatric Clinic, Parsti Vald Viljandimaa, Viljandi 71204, Estonia	Tallinn Medical Research Ethics Committee, POLLUSTE, Jaak, PhD, Chairman, Successor to, KHAN, H, Tervise Arengu Instutuut, Room 124 – Hiiu 42, Tallinn 11619, Estonia	3
*TOOMSOO, Toomas, MD, EastTallinn Central Hospital, Ravi Neurologie Dept, Tallinn 10138, Estonia	Tallinn Medical Research Ethics Committee, POLLUSTE, Jaak, PhD, Chairman, Successor to, KHAN, H, Tervise Arengu Instutuut, Room 124 – Hiiu 42, Tallinn 11619, Estonia
France
DANTOINE, Thierry, Prof, PhD, CHU Dupuytren Limoges, 2 Avenue Martin Luther King, Limoges, France	Comité de Protection des Personnes, MALAUZAT, Dominique, MD, Chairman , CPP Sud-Ouest et Outre-Mer IV, Hôspital J Rebeyrol, Avenue du Buisson, Limoges Cedex 87042, France	21
Germany
*BENESCH, Gerd, MD, Praxis für Neurologie, Bundesallee 95, Berlin 12161, Germany	Ethik-Kommission der medizinischen Hochschule Hannover , TROEGER, HD, Prof, MD, Chairman, Carl-Neuberg-Strasse 1, Hannover 30625, Germany
BITTKAU, Simon, MD, Gemeinschaftspraxis PP, Altebahnhofstr 10, Karlstadt 97753, Germany	Ethik-Kommission der medizinischen Hochschule Hannover , TROEGER, HD, Prof, MD, Chairman, Carl-Neuberg-Strasse 1, Hannover 30625, Germany	18
BODENSCHATZ, Ralf, MD, Gemeinschaftspraxis Bodenschatz/Tröger, Hainichenerstr 46, Mittweida 09648, Germany	Ethik-Kommission der medizinischen Hochschule Hannover , TROEGER, HD, Prof, MD, Chairman, Carl-Neuberg-Strasse 1, Hannover 30625, Germany	9
BÖHRINGER, Johannes, MD, Praxis, Hauptstr 102, Bielefeld 33647, Germany	Ethik-Kommission der medizinischen Hochschule Hannover , TROEGER, HD, Prof, MD, Chairman, Carl-Neuberg-Strasse 1, Hannover 30625, Germany	20
*BÖTTCHER, Timm Heinrich, MD, Private Practice , Bergedorfermarkt 2, Hamburg 21029, Germany	Ethik-Kommission der medizinischen Hochschule Hannover , TROEGER, HD, Prof, MD, Chairman, Carl-Neuberg-Strasse 1, Hannover 30625, Germany
*DERISSEN, Wolfgang, MD, Gemeinschaftspraxis Dres Fegers/Derissen, Wallstr 14, Mönchengladbach 41061, Germany	Ethik-Kommission der medizinischen Hochschule Hannover , TROEGER, HD, Prof, MD, Chairman, Carl-Neuberg-Strasse 1, Hannover 30625, Germany
DIERY, Hans D, MD, Praxis Dres Diery/Koppai-Reiner, Weiselerstr 37-39, Butzbach 35510, Germany	Ethik-Kommission der medizinischen Hochschule Hannover , TROEGER, HD, Prof, MD, Chairman, Carl-Neuberg-Strasse 1, Hannover 30625, Germany	11
DORN, Brita, MD, Praxis für Neurologie und Psychiatrie/Psychotherapie, Grabenstr 41, Berlin 12209, Germany	Ethik-Kommission der medizinischen Hochschule Hannover , TROEGER, HD, Prof, MD, Chairman, Carl-Neuberg-Strasse 1, Hannover 30625, Germany	43
GLATZEL, Dirk, MD, Praxis für Innere Medizin, Moeckernstr 3, Hannover 30163, Germany	Ethik-Kommission der medizinischen Hochschule Hannover , TROEGER, HD, Prof, MD, Chairman, Carl-Neuberg-Strasse 1, Hannover 30625, Germany	7
HAGER, Klaus, Prof, MD, Diakoniekrankenhaus Henriettenstiftung GmbH, Schwemannstr 19, Hannover 30599, Germany	Ethik-Kommission der medizinischen Hochschule Hannover , TROEGER, HD, Prof, MD, Chairman, Carl-Neuberg-Strasse 1, Hannover 30625, Germany	30
HORN, Rolf, MD, Praxis für Neurologie, Psychiatrie, Alexandervonhumboldtstr 30, Bad Honnef 53604, Germany	Ethik-Kommission der medizinischen Hochschule Hannover , TROEGER, HD, Prof, MD, Chairman, Carl-Neuberg-Strasse 1, Hannover 30625, Germany	4
HUNDT, Wolfgang, MD, Praxis für Neurologie und Psychiatrie, Achternstr 17, Oldenburg 26122, Germany	Ethik-Kommission der medizinischen Hochschule Hannover , TROEGER, HD, Prof, MD, Chairman, Carl-Neuberg-Strasse 1, Hannover 30625, Germany	1
HÜNTEMANN, Reinhard, MD, Facharzt für Neurologie und Psychiatrie, Wattenscheider Hellweg 104, Bochum 44869, Germany	Ethik-Kommission der medizinischen Hochschule Hannover , TROEGER, HD, Prof, MD, Chairman, Carl-Neuberg-Strasse 1, Hannover 30625, Germany	11
KÄFFERLEIN, Wolfgang, MD, Praxis für Neurologie, Heinrichsdamm 30, Bamberg 96047, Germany	Ethik-Kommission der medizinischen Hochschule Hannover , TROEGER, HD, Prof, MD, Chairman, Carl-Neuberg-Strasse 1, Hannover 30625, Germany	2
KOPPAI-REINER, Joachim, MD, Facharztpraxis für Neurologie, Hunnenburgweg 10, Butzbach 35510, Germany	Ethik-Kommission der medizinischen Hochschule Hannover , TROEGER, HD, Prof, MD, Chairman, Carl-Neuberg-Strasse 1, Hannover 30625, Germany	41
KRUG, Reinhard, MD, Praxis für Neurologie und Psychiatrie, Psychotherapie, Klinische Geriatrie, Koenigstr 30, Ulm 89077, Germany	Ethik-Kommission der medizinischen Hochschule Hannover , TROEGER, HD, Prof, MD, Chairman, Carl-Neuberg-Strasse 1, Hannover 30625, Germany	37
*LANGE, Thomas, MD, Praxis, Schiessgrabenstr 15, Lüneburg 21335, Germany	Ethik-Kommission der medizinischen Hochschule Hannover , TROEGER, HD, Prof, MD, Chairman, Carl-Neuberg-Strasse 1, Hannover 30625, Germany,
MÜLLER, Friedemann, MD, Alzheimer Therapiezentrum der Neurologischen Klinik Bad Aibling, Kolbermoorerstr 72, Bad Aibling 83043, Germany	Ethik-Kommission der medizinischen Hochschule Hannover , TROEGER, HD, Prof, MD, Chairman, Carl-Neuberg-Strasse 1, Hannover 30625, Germany	7
MÜLLER, Thomas, MD, St Joseph Krankenhaus, Berlin Weißensee, Gartenstr 1, Berlin 13088, Germany	Ethik-Kommission der medizinischen Hochschule Hannover , TROEGER, HD, Prof, MD, Chairman, Carl-Neuberg-Strasse 1, Hannover 30625, Germany	1
NIKLEWSKI, Guenter, MD, Klinikum Nürnberg Nord, Profernstnathanstr 1 , Nürnberg 90419, Germany	Ethik-Kommission der medizinischen Hochschule Hannover , TROEGER, HD, Prof, MD, Chairman, Carl-Neuberg-Strasse 1, Hannover 30625, Germany	4
OLDENBURG, Wolfgang, MD, Facharzt für Allgemeinmedizin, Am Dornbusch 8, Franfurt 60320, Germany	Ethik-Kommission der medizinischen Hochschule Hannover , TROEGER, HD, Prof, MD, Chairman, Carl-Neuberg-Strasse 1, Hannover 30625, Germany	5
PELTZ, Jörg, MD, Gemeinschaftspraxis für Neurologie, Psychatrie, Psychotherapie, Augustbebelstr 8-10, Hattingen 45525, Germany	Ethik-Kommission der medizinischen Hochschule Hannover , TROEGER, HD, Prof, MD, Chairman, Carl-Neuberg-Strasse 1, Hannover 30625, Germany	5
*RINGS, Joachim, MD, Arzt für Neurologie und Psychiatrie, Morsbroicherstr 16, Leverkusen 51375, Germany	Ethik-Kommission der medizinischen Hochschule Hannover , TROEGER, HD, Prof, MD, Chairman, Carl-Neuberg-Strasse 1, Hannover 30625, Germany
SALLACH, Klaus MD, Ahstr 24, Gelsenkirchen 45879, Germany	Ethik-Kommission der medizinischen Hochschule Hannover , TROEGER, HD, Prof, MD, Chairman, Carl-Neuberg-Strasse 1, Hannover 30625, Germany	17
SCHOELL, Irma, MD, Private Practice, Marienbaderplatz 22, Bad Homburg 61348, Germany	Ethik-Kommission der medizinischen Hochschule Hannover , TROEGER, HD, Prof, MD, Chairman, Carl-Neuberg-Strasse 1, Hannover 30625, Germany	21
*SIEVERS, Carsten, MD, Andenquellen 10, Wiesbaden 65183, Germany	Ethik-Kommission der medizinischen Hochschule Hannover , TROEGER, HD, Prof, MD, Chairman, Carl-Neuberg-Strasse 1, Hannover 30625, Germany
SIGEL, Karl-Otto, MD, Fachärzte für Neurologie und Psychatrie, Hauptstr 2, Unterhaching 82008, Germany	Ethik-Kommission der medizinischen Hochschule Hannover , TROEGER, HD, Prof, MD, Chairman, Carl-Neuberg-Strasse 1, Hannover 30625, Germany,	20
SPRINGUB, Joachim, MD, Studienzentrum Nord West, Langestr 25, Westerstede 26655, Germany	Ethik-Kommission der medizinischen Hochschule Hannover , TROEGER, HD, Prof, MD, Chairman, Carl-Neuberg-Strasse 1, Hannover 30625, Germany	70
*STEINHAGEN-THIESSEN, Elisabeth, MD, Charite Universitätsmedizin Berlin Forschungsgruppe Geriatrie am EGZB, Reinickendorferstr 61, Berlin 13347, Germany	Ethik-Kommission der medizinischen Hochschule Hannover , TROEGER, HD, Prof, MD, Chairman, Carl-Neuberg-Strasse 1, Hannover 30625, Germany
VOLLMUTH, Markus, MD, Praxis für Allgemein Medizin, Friedrichstr 42, Nürnberg 90408, Germany	Ethik-Kommission der medizinischen Hochschule Hannover , TROEGER, HD, Prof, MD, Chairman, Carl-Neuberg-Strasse 1, Hannover 30625, Germany	16
WISWEDEL, Henning, MD, Praxis für Allgemein Medizin, Friedenstr 12, Fürth 90765, Germany	Ethik-Kommission der medizinischen Hochschule Hannover , TROEGER, HD, Prof, MD, Chairman, Carl-Neuberg-Strasse 1, Hannover 30625, Germany	38
ZERR, Inga, Prof, MD, Klinik für Neurologie , Georg August Universität, Robertkochstr 40 , Gedächnisambula, Göttingen 37075, Germany	Ethik-Kommission der medizinischen Hochschule Hannover , TROEGER, HD, Prof, MD, Chairman, Carl-Neuberg-Strasse 1, Hannover 30625, Germany	1
Greece
PAPANASTASIOU, Ioannis, Prof, MD, 451 Army Share Fund Hospital, Mon Is Petraki 10-12, Athens 115 21, Greece	Central Ethics Committee, DIMOPOULOS, Konstantinos A., Prof, MD, Chairman , Successor to, PAPADIMITRIOU, Ioannis, Prof, MD , 284 Mesogion Avenue, Cholargos, Athens 155 62, Greece ,	2
SPINAKI, Cleanthe, MD, PhD, Successor to, PLAITAKIS, Andreas, Prof, MD, Univ General Hospital of Hiraklion, Voutes, Heraklion Crete 700 13, Greece	Central Ethics Committee, DIMOPOULOS, Konstantinos A., Prof, MD, Chairman , Successor to, PAPADIMITRIOU, Ioannis, Prof, MD , 284 Mesogion Avenue, Cholargos, Athens 155 62, Greece	4
TSOLAKI, Magda, Prof, MD, PhD, Papanikolaou General Hospital of Thessaloniki, Echoxi Thessaloniki, Thessalonikis 570 10, Greece	Central Ethics Committee, DIMOPOULOS, Konstantinos A., Prof, MD, Chairman , Successor to, PAPADIMITRIOU, Ioannis, Prof, MD , 284 Mesogion Avenue, Cholargos, Athens 155 62, Greece ,	66
Italy
BARBANTI, Piero, MD, IRCCS San Raffaele Pisana, Via De Pisana 235, Roma RM 00163, Italy	Comitatio Etico Dell´IRCCS , San Raffaele Pisana di Roma, LAURO, Davide, MD, Chairman, Succesor to, GUZZANTI, Elio, MD, Via della Pisana 235, Roma 00163, Italy	12
LORUSSO, Sebastiano, MD, Ospedale degli Infermi Azienda USL di Rimini, Via Settembrini 2, Rimini 47900, Italy	Comitato Etico di Area Vasta Romagna di Cesena e Istituto , PRETOLANI, Enzo, Prof, MD, Chairman , Scientifico Romagnolo Perlo Studio e la Cura dei tumori di Meldola (FO), Viale Ghirotti 286 , Cesena 47023, Italy	7
*LUZZI, Simona, MD, Successor to, BARTOLINI, Marco, MD, Successor to, LUZZI, Simona, MD, Azienda Ospedaliera Universitaria Ospedali Riuniti, Via Conca 71, Torrette Di Ancona 60020, Italy	Comitato Etico Dell´azienda ospedaliero - Universitaria Ospedali Riuniti Umberto I – G M Lancisi – G Salesi di Ancona, STORTI, Nadia, MD, Chairman, Successor to , MANZONI, Tullio, Prof, MD, Via Conca 71, Ancona 60126, Italy ,
MAZZEI, Bruno, MD, INRCA Geriatria , Via Monte Santo 135, Contrada Monte Piccolo, Cosenza 87100, Italy	Comitato di Bioetica Dell´IRCCS , INCRA di Ancona, BORGIA, Luisa, Prof, MD, Chairman, Ospedale Geriatrico INRCA-IRCCS , Via della Montagnola 81, Ancona 60131, Italy	5
ONOFRJ, Marco, Prof, MD, Clinical Neurologica Policlinico Universitario, Dipartimento Oncoligia e Neuroscienze, Universitá di Chieti-Pescara , Via Vestini, Chieti 66031, Italy	Comitato di Etica per la ricerca , VACCA, Michele, Prof, MD, Chairman , Biomedica dell´universita´degli studi Gabriele d´annunzio e della asl di Chieti, Via dei Vesstini 31 , Chieti 66013 , Italy	4
*PALUMMERI, Ernesto, MD, Centro della Memoria SC Geriatria, Via Mura delle Cappuccine 14 , Ospeda Dipartimento Di Geri, Genova 16128, Italy	Comitato Etico dell´ente Ospedaliero, ROMANO, Roberto, Prof, MD, Chairman, Ospedali Galleria di Genova, Via Mura delle Cappuccine 14 , Genova 16128 , Italy
POSTACCHINI, Demetrio, MD, Unita Operativa Geriatria INRCA Sede di Fermo, S S 210 Contrada Mossa 1, Fermo AP 63023, Italy	Comitato di Bioetica Dell´IRCCS , INCRA di Ancona, BORGIA, Luisa, Prof, MD, Chairman, Ospedale Geriatrico INRCA-IRCCS , Via della Montagnola 81, Ancona 60131, Italy	6
SCARPINO, Osvaldo, MD, INRCA di Ancona, Via Santa Margherita 5 , INCRA Amministrazion, Ancona AN 60124, Italy	Comitato di Bioetica Dell´IRCCS , INCRA di Ancona, BORGIA, Luisa, Prof, MD, Chairman, Ospedale Geriatrico INRCA-IRCCS , Via della Montagnola 81, Ancona 60131, Italy	13
*SOLFRIZZI, Vincenzo, MD, Centro Universitario per lo Studio dell Ìnvecciamento Cerebrale , Policlinico Consorziale di Bari Pad V, Piazza Giulio Cesare 11 Chini Iv Piano, Bari 70124, Italy	Azienda Ospedaliera “Ospedale Policlicnico Consorziale” di Bari, Comitato Etico Locale , SIMONETTI, Elio, Dr, Magistrate, Chairman, Piazza Giulio Cesare 11, Bari 70124, Italy
STRACCIARI, Andrea, MD, U O di Neurologia, A O S Orsola Malpighi, Via Albertoni 15, Bologna 40138, Italy	Comitato Etico Independente dell´Azienda Ospedaliero, DE PONTI, Fabrizio, Prof, MD, Chairman, Universitaria Policlinico S Orsola Malpighi di Bologna , Via Albertoni 15, Padigliona 3 , Bologna 40138, Italy	3
Latvia
SARKANE, Rudite, MD, Centre of Social Care Gailezers, Hipokrata Street 6, Riga 1079, Latvia	Ethics Committee for Clinical Trials of Medical Products , GOLDSTEINE, Jolanta, PhD, Chairman, Successor to, PORITIS, Nilss, MD, Aizkraukles iela 21-113, Riga 1006, Latvia	4
Lithuania
*ALEKNA, Vidmantas, PhD, Vilniaus universiteto EKMI Gerontologijos ir reabilitacijos centras, Kalvariju Str 323, Vilnius 08420, Lithuania	Lithuanian Bioethics Committee , GEFENAS, Eugenijus, Assoc Prof, Chairman, Didzioji 22, Vilnius 01128, Lithuania
BUDRYS, Valmantas, Prof, MD, Vilniaus Universiteto ligonines Santariskiu klinikos, Santariskiu 2, Neurologijos skyrius, Vilnius 08661, Lithuania	Lithuanian Bioethics Committee , GEFENAS, Eugenijus, Assoc Prof, Chairman, Didzioji 22, Vilnius 01128, Lithuania	14
LIESIENE, Vanda, Prof, MD, UAB Neuromeda, Tvirtoves Al 90, Kaunas 50185, Lithuania	Lithuanian Bioethics Committee , GEFENAS, Eugenijus, Assoc Prof, Chairman, Didzioji 22, Vilnius 01128, Lithuania	30
*SCEPONAVICIUTE, Sigla, MD, Siauliu apskrities ligonine, Neurologijos skyrius, Kudirkos 99, Siauliai 26231, Lithuania	Lithuanian Bioethics Committee , GEFENAS, Eugenijus, Assoc Prof, Chairman, Didzioji 22, Vilnius 01128, Lithuania
Romania
BADESCU, Alexandra, PhD, CMDTA Dr N Kretzulescu, Mihai Voda Nr 17, Bucharest Sector 5, Romania	Comisia Nationala de Etica pentru Studiul Clinic al Medicamentului,, DUMITRESCU, Sava, Prof, MD, PhD, Chairman, Str Av Sanatescu nr 48, sector 1, Bucuresti, 011478, Romania	2
CHIRITA, Vasile, PhD, Spitalul Clinic de Psihiatrie Socola, Sos Bucium 36, IASI, Romania	Comisia Nationala de Etica pentru Studiul Clinic al Medicamentului,, DUMITRESCU, Sava, Prof, MD, PhD, Chairman, Str Av Sanatescu nr 48, sector 1, Bucuresti, 011478, Romania	13
DAN, Irina-Ana, PhD, Spitalul Clinic de Psihiatrie Alexandru Obregia Clinica 10, Sos Berceni Nr 1012, Bucharest 41914, Romania	Comisia Nationala de Etica pentru Studiul Clinic al Medicamentului,, DUMITRESCU, Sava, Prof, MD, PhD, Chairman, Str Av Sanatescu nr 48, sector 1, Bucuresti, 011478, Romania	3
FODOREANU, Liana, PhD, Spitalul Clinic Judetean, Clinica de Psihiatrie 1, Str Victor Babes Nr 43, Cluj Napoca 400012, Romania	Comisia Nationala de Etica pentru Studiul Clinic al Medicamentului,, DUMITRESCU, Sava, Prof, MD, PhD, Chairman, Str Av Sanatescu nr 48, sector 1, Bucuresti, 011478, Romania	1
GABOS-GRECU, Iosif, PhD, Spitalul Clinic Judetean de Urgenta, Clinica Psihiatrie I, Str Gh Marinescu Nr 38, Tg Mures 540139, Romania	Comisia Nationala de Etica pentru Studiul Clinic al Medicamentului,, DUMITRESCU, Sava, Prof, MD, PhD, Chairman, Str Av Sanatescu nr 48, sector 1, Bucuresti, 011478, Romania	7
GIURGIUCA, Liana, PhD, Spitalul Clinic de Psihiatrie Alexandru Obregia Clinica 14, Sos Berceni Nr 1012, Bucharest 41914, Romania	Comisia Nationala de Etica pentru Studiul Clinic al Medicamentului,, DUMITRESCU, Sava, Prof, MD, PhD, Chairman, Str Av Sanatescu nr 48, sector 1, Bucuresti, 011478, Romania	13
LAPADAT, Mihaela, MD, Centrul Medical Sana, Sergiu Dumitru Nr 3, Bucharest, Romania	Comisia Nationala de Etica pentru Studiul Clinic al Medicamentului,, DUMITRESCU, Sava, Prof, MD, PhD, Chairman, Str Av Sanatescu nr 48, sector 1, Bucuresti, 011478, Romania	39
MARINESCU, Victor, PhD, Psihiatrie Alexandru Obregia Clinica 9, Sos Berceni Nr 1012, Bucharest 41914, Romania	Comisia Nationala de Etica pentru Studiul Clinic al Medicamentului,, DUMITRESCU, Sava, Prof, MD, PhD, Chairman, Str Av Sanatescu nr 48, sector 1, Bucuresti, 011478, Romania	5
PANTU, Camelia Mihaela, MD, Spitalul Clinic Judetean de Urgenta Constanta Psihiatrie I, Str Santinelei Nr 2729, Constanta 900002, Romania	Comisia Nationala de Etica pentru Studiul Clinic al Medicamentului,, DUMITRESCU, Sava, Prof, MD, PhD, Chairman, Str Av Sanatescu nr 48, sector 1, Bucuresti, 011478, Romania	25
PODEA, Delia, MD, PhD, Spitalul Clinic Judetean de Urgenta Arad, Psychiatry Str Octavian Goga Nr 17, Arad 310022, Romania	Comisia Nationala de Etica pentru Studiul Clinic al Medicamentului,, DUMITRESCU, Sava, Prof, MD, PhD, Chairman, Str Av Sanatescu nr 48, sector 1, Bucuresti, 011478, Romania	32
ROSCA, Mihaela Cleopatra, MD, Corpores Sana Medical, Grigore Cantilli Nr 10, Bucharest 10604, Romania	Comisia Nationala de Etica pentru Studiul Clinic al Medicamentului,, DUMITRESCU, Sava, Prof, MD, PhD, Chairman, Str Av Sanatescu nr 48, sector 1, Bucuresti, 011478, Romania	16
TUDOSE, Catalina, PhD, Psychiatric Hospital Prof Dr Alex Obregia, Sos Berceni Nr 1012, Bucharest 41914, Romania	Comisia Nationala de Etica pentru Studiul Clinic al Medicamentului,, DUMITRESCU, Sava, Prof, MD, PhD, Chairman, Str Av Sanatescu nr 48, sector 1, Bucuresti, 011478, Romania	13
*UDRISTOIU, Tudor, PhD, Spitalul Clinic de Neurologie si Psihiatrie, Clinica de Psihiatrie 1, Bdul Romanescu Nr 41, Craiova 200738, Romania	Comisia Nationala de Etica pentru Studiul Clinic al Medicamentului,, DUMITRESCU, Sava, Prof, MD, PhD, Chairman, Str Av Sanatescu nr 48, sector 1, Bucuresti, 011478, Romania
Russia
AGARKOV, Alexey, MD, Tomsk Clinical Psychiatry Hospital, 4 Aleutskaya Str, Tomsk 634014, Russia	Independent Interdisciplinary Committee for Ethics Expertise of Clinical Trials, 51 Leningradsky Prospect, Moscow 125468, Russia	24
BALUNOV, Oleg, MD, PhD, Bekhterev Psychoneurological Research Institute, Bekhtereva Street 3, St Petersburg 192019, Russia	Independent Interdisciplinary Committee for Ethics Expertise of Clinical Trials, 51 Leningradsky Prospect, Moscow 125468, Russia	40
BELOVA, Anna, MD, City Polyclinic 7, 6 Verkhnepechorskaya Str, Nizny Novgorod 603163, Russia	Independent Interdisciplinary Committee for Ethics Expertise of Clinical Trials, 51 Leningradsky Prospect, Moscow 125468, Russia	6
BURDUKOVSKY, Mikhail, MD, Psychiatric Hospital 4, 75 Obvodnogo Kan Emb, St Petersburg 191119, Russia	Independent Interdisciplinary Committee for Ethics Expertise of Clinical Trials, 51 Leningradsky Prospect, Moscow 125468, Russia	11
DOBROVOLSKAYA, Natalya, MD, City Psychoneurological Dispensary 7, 50 Staropetergofsky Pr, St Petersburg 190005, Russia	Independent Interdisciplinary Committee for Ethics Expertise of Clinical Trials, 51 Leningradsky Prospect, Moscow 125468, Russia	13
GAVRILOVA, Svetlana, MD, PhD, Mental Health Research Center, 34 Kashirskoye Shosse, Moscow 115522, Russia	Ethics Committee of Mental Health Research Center, 34 Kashirskoe Shosse, Moscow 115522, Russia	47
GRIBANOV, Andrey,MD, Lipetsk Regional Psychiatric and Neurologic Hospital 1, 5 Aksakova Str, Lipetsk 398007, Russia	Independent Interdisciplinary Committee for Ethics Expertise of Clinical Trials, 51 Leningradsky Prospect, Moscow 125468, Russia	17
GUSTOV, Alexander, MD, Nizny Novgorod Regional Clinical Hospital named after N.A. Semashko, 190, Rodionova Str, Nizny Novgorod 603126, Russia	Independent Interdisciplinary Committee for Ethics Expertise of Clinical Trials, 51 Leningradsky Prospect, Moscow 125468, Russia	7
IVLIEVA, Irina, MD, St Sofia Saratov Regional Psychiatric Hospital, 50 Schteinberga Str, Saratov 410060, Russia	Independent Interdisciplinary Committee for Ethics Expertise of Clinical Trials, 51 Leningradsky Prospect, Moscow 125468, Russia	29
KHASANOVA, Dina, MD, Interregional Clinical Diagnostics Centre, 12a, Karbysheva Str, Kazan 420101, Russia	Independent Interdisciplinary Committee for Ethics Expertise of Clinical Trials, 51 Leningradsky Prospect, Moscow 125468, Russia	7
KOLCHEV, Alexander, MD, PhD, City Psychoneurological Dispensary 7, 50 Staropetergofsky Pr, St Petersburg 190005, Russia	Independent Interdisciplinary Committee for Ethics Expertise of Clinical Trials, 51 Leningradsky Prospect, Moscow 125468, Russia	11
LEBEDEVA, Anna, MD, PhD, City Clinical Hospital 1 named after NI Pirogov, Leninsky Pr, Moscow 119049, Russia	Ethics Committee of City Clinical Hospital #1, Leninsky Pr, Moscow 119049, Russia	38
MALAKHOVA, Anna, MD, Sverdlovsk Regional Clinical Psychiatric Hospital, Sibirsky Trakt 8 Km , Ekaterinburg 620030 , Russia	Independent Interdisciplinary Committee for Ethics Expertise of Clinical Trials, 51 Leningradsky Prospect, Moscow 125468, Russia	21
MASLOVA, Natalya, MD, PhD, Smolensk State Medical Academy at Smolensk Regional Clinical Hospital, 27, Prospect Gagarina, Smolensk 214018, Russia	Ethics Committee of Smolensk State Medical Academy, 27 Gagarina Prospect, Smolensk 214018, Russia	13
NEZNANOV, Nikolay, MD, PhD, Bekhterev Psychoneurological Research Institute, 3 Bekhterev Str, St Petersburg 193019, Russia	Independent Interdisciplinary Committee for Ethics Expertise of Clinical Trials, 51 Leningradsky Prospect, Moscow 125468, Russia	4
ODINAK, Miroslav, MD, PhD, Military Medical Academy, 2 Lesnoy Prospect, St Petersburg 194044, Russia	Ethics Committee of Military Medical Academy, 2 Lesnoy Prospect, St Petersburg 194044, Russia	22
PIZOVA, Natalya, MD, PhD, Yaroslavl City Clinical Hospital 8, Suzdalskoe Sh 39, Yaroslavl 150030, Russia	Independent Interdisciplinary Committee for Ethics Expertise of Clinical Trials, 51 Leningradsky Prospect, Moscow 125468, Russia	6
SHERMAN, Mikhail, MD, Kirov City Clinical Hospital 1, 41 Popova Str, Kirov 610014, Russia	Independent Interdisciplinary Committee for Ethics Expertise of Clinical Trials, 51 Leningradsky Prospect, Moscow 125468, Russia	36
SHEYFER, Mikhail, MD, PhD, Samara Psychiatric Hospital, Nagornaya Str 78, Samara 443016, Russia	Independent Interdisciplinary Committee for Ethics Expertise of Clinical Trials, 51 Leningradsky Prospect, Moscow 125468, Russia	25
SHIRYAEV, Oleg,MD, Voronezh State Psychoneurological Dispensary, 73 20 Years Of October Str, Voronezh 394000, Russia	Independent Interdisciplinary Committee for Ethics Expertise of Clinical Trials, 51 Leningradsky Prospect, Moscow 125468, Russia	9
SITCHIKHIN, Pavel, MD, Krasnodar Psychiatric Hospital, Kalinino, Krasnodar 350087, Russia	Independent Interdisciplinary Committee for Ethics Expertise of Clinical Trials, 51 Leningradsky Prospect, Moscow 125468, Russia	1
*** Dr. Sergey Beznos, MD, Psychiatric hospital, Municipal institution of public health, Kalinino, Krasnodar 350087, Russia
SLUCHEVSKAYA, Sofia, MD, PhD, City Geriatric Medicosocial Center, 148 Fontanka Emb, St Petersburg 190103, Russia	Independent Interdisciplinary Committee for Ethics Expertise of Clinical Trials, 51 Leningradsky Prospect, Moscow 125468, Russia	42
SUCHKOV, Yuri, MD, Nizny Novgorod Psychiatric Hospital 1, 41 Ulyanova Str, Nizny Novgorod 603155, Russia	Independent Interdisciplinary Committee for Ethics Expertise of Clinical Trials, 51 Leningradsky Prospect, Moscow 125468, Russia	26
TADTAEV, Vitaly, MD, City Psychoneurological Dispensary 10, 3 Matveeva Per, St Petersburg 190121, Russia	Independent Interdisciplinary Committee for Ethics Expertise of Clinical Trials, 51 Leningradsky Prospect, Moscow 125468, Russia	21
VACULA, Irina, MD, Specialized Clinical Psychiatric Hospital, 1 Krasnaya Str, Krasnodar 350007, Russia	Independent Interdisciplinary Committee for Ethics Expertise of Clinical Trials, 51 Leningradsky Prospect, Moscow 125468, Russia	28
VAULIN, Sergey, MD, PhD, Smolensk Regional Psychiatric Clinical Hospital, Gedeonovka, Smolensk Region 214010, Russia	Independent Interdisciplinary Committee for Ethics Expertise of Clinical Trials, 51 Leningradsky Prospect, Moscow 125468, Russia	9
YAKHIN, Kausar,MD, PhD, Kazan State Medical University of Roszdrav, 49 Butlerova Str, Kazan 420012, Russia	Independent Interdisciplinary Committee for Ethics Expertise of Clinical Trials, 51 Leningradsky Prospect, Moscow 125468, Russia	6
ZAGORUYKO, Elena, MD, City Neurological Center “Sibneuromed”, 2 Karla Marksa Pr, Novosibirsk 630064, Russia	Independent Interdisciplinary Committee for Ethics Expertise of Clinical Trials, 51 Leningradsky Prospect, Moscow 125468, Russia	20
ZAYKA, Vladimir, MD, PhD, Rostov State Medical University, 29 Nakhichevansky Per, RostovOnDon 344022, Russia	Independent Interdisciplinary Committee for Ethics Expertise of Clinical Trials, 51 Leningradsky Prospect, Moscow 125468, Russia	6
Slovakia
*CAISOVA, Danica, MD, Psychiatricka ambulancia, Kuznamyho 43, FAIRA NZZ, Kosice 4000, Slovakia	Etická komisia pri Kosickom samospravnom kraji, RYBAR, Rafael, MD, Chairman, Nám Maratonu mieru 1, Kosice 042 66, Slovakia,
DVORAK, Miloslav, MD, PhD, Neurologické oddelenie, Janskeho 1, NsP, Spisska Nova Ves 05201, Slovakia	Eticka-Kimosia pri Fakultnej nemocnici L. Pasteura, JONAS, Peter Jonas, MD, Chairman , Rastislavova, Kosice 04190, Slovakia	16
*DZODLA, Pavol, MD, Psychiatricka liecebna, Plesivec, Gemerska 233, Plesivec, Slovakia	Eticka-Kimosia pri Fakultnej nemocnici L. Pasteura, JONAS, Peter Jonas, MD, Chairman , Rastislavova, Kosice 04190, Slovakia
JANIKOVA, Eva, MD, Psychiatricka ambulancia, Mytna 5, Bratislava 81107, Slovakia	Etická komisia pri Bratislavskom samospravnom kraji, KYSELOVIC, Jozef, Prof, PhD, Chairman, Sabinovska 16 , Bratislava 820 05, Slovakia	20
MATEFFY, Izabela, MD, Gerontopsychiatricka odd, Specializovana Geriatricka nemocnica Podunajske Biskupice, Krajinska 91, Bratislava 82556, Slovakia	Etická komisia pri Specializovana geriatricka nemocnica Podunajske, KRAIJCIK, Stefan, Prof, MD, PhD, Chairman, Krajinska 91, , 825 56 Bratislava , Biskupice, Slovakia	2
MILICHOVSKA, Daniela, MD, Psychiatricka ambulancia, Kovácska 37, Psychiatricka ambulancia, Kosice 4001, Slovakia	Etická komisia pri Kosickom samospravnom kraji, RYBAR, Rafael, MD, Chairman, Nám. Maratonu mieru 1,, Kosice 042 66, Slovakia	19
MOLCAN, Peter, MD, Psychiatricka ambulancia, Ruzinovska poliklinika, Ruzinovska 10, Bratislava 82007, Slovakia	Etická komisia pri Bratislavskom samospravnom kraji, KYSELOVIC, Jozef, Prof, PhD, Chairman, Sabinovska 16 , Bratislava 820 05, Slovakia	15
PERICHTOVA, Magda, MD, neurologicka ambulancia Medicinske centrum Konzili, A Kmeta 375, Psych amb, Dubnica Nad Vahom 01841, Slovakia	Etická komisia pri Trenčianskom samospravnom kraji, Hviezdoslavova 1, 911 50 Trenčín, BIELIK, Ján, MD, PhD, Chairman, Trenčín, Slovakia	26
SARISSKY, Peter, MD, Psychiatricka ambulancia, Namestie Slobody 98, Centrum zdravia SvMagdaleny, Vranov Nad Toplou 09301, Slovakia	Etická komisia pri Prešovskom samospravnom kraji, ZBYNOVSKY, Julius, MD, Chairman , Námestie mieru 2,, 080 01 Prešov, Slovakia	3
*SUBOTIC, Mirko, MD, Psychiatricka ambulancia, Vinohradska 57, Senkvice 90081, Slovakia	Eticka-Kimosia pri Fakultnej nemocnici L. Pasteura, JONAS, Peter Jonas, MD, Chairman , Rastislavova, Kosice 04190, Slovakia
TURCANI, Peter, Prof, MD, PhD, Neurologicka ambulancia, Gorkého 1, Bratislava 81101, Slovakia	Etická komisia pri Bratislavskom samospravnom kraji, KYSELOVIC, Jozef, Prof, PhD, Chairman, Sabinovska 16 , Bratislava 820 05, Slovakia	40
VAVRUSOVA, Livia, MD, PhD, Nestatna psychiatricka ambulancia, Zaporozska 12, Bratislava 85101, Slovakia	Etická komisia pri Bratislavskom samospravnom kraji, KYSELOVIC, Jozef, Prof, PhD, Chairman, Sabinovska 16 , Bratislava 820 05, Slovakia	13
VAVRUSOVA, Livia, MD, PhD, Odd psychiatrie, Fakultna nemocnica, Ruzinovska 6, Bratislava 82606, Slovakia	Etická komisia pri Fakultna nemocnica s poliklinikou, KRECHNAKOVA, A., MD, Chairman, Ružinovská 6 , Bratislava 82606, Slovakia,	20
Slovenia
FLISAR, Dusan, MD, PhD, University Medical Centre Maribor, Ljubljanska 5, SI-2000 Maribor, Slovenia	National Medical Ethics Committee of the Republic of SloveniaTRONTELJ, Jože, Prof, MD, PhD, Chairman, University Institute of Clinical Neurophysiology, Medical Center Ljubljana, Zaloška c. 7, SI-1525 Ljubljana, Slovenia	11
STARE, Lidija, MD, Private practice, Zelezniska Ulica 5, Azur Neurology, SI-4248 Lesce, Slovenia	National Medical Ethics Committee of the Republic of SloveniaTRONTELJ, Jože, Prof, MD, PhD, Chairman, University Institute of Clinical Neurophysiology, Medical Center Ljubljana, Zaloška c. 7, SI-1525 Ljubljana, Slovenia	7
*ZIHERL, Anamarija, MD, Private practice, Novi Trg 26, Psychiatric Department, SI-1214 Kamnik, Slovenia	National Medical Ethics Committee of the Republic of SloveniaTRONTELJ, Jože, Prof, MD, PhD, Chairman, University Institute of Clinical Neurophysiology, Medical Center Ljubljana, Zaloška c. 7, SI-1525 Ljubljana, Slovenia
Ukraine
ABRAMOV, Volodymyr, MD, PhD, DSMU, Dept of Psychiatry and Med Psychology, 19 Odyntsova Str, Donetsk 83037, Ukraine	Central Ethics Commission of MoH of Ukraine, KORNATSKYY, Vasyl', MD, PhD, IRB/IEC Chairman, 5 Narodnogo Opolchennya Str, Msp Kiev 03680, Ukraine	10
BACHINSKAYA, Natalia, MD, Institute of Herontology AMS, Dept of Aging Physiol, 67 Vyshgorodskaya Str, Kyiv 04114, Ukraine	Central Ethics Commission of MoH of UkraineKORNATSKYY, Vasyl', MD, PhD, IRB/IEC Chairman, 5 Narodnogo Opolchennya Str, Msp Kiev 03680, Ukraine	11
BITENSKYY, Valery, MD, PhD, Odessa State Medical University, 9 Ac Vorobjeva Str, Odessa 65006, Ukraine	Central Ethics Commission of MoH of UkraineKORNATSKYY, Vasyl', MD, PhD, IRB/IEC Chairman, 5 Narodnogo Opolchennya Str, Msp Kiev 03680, Ukraine	15
BLAZHEVYCH, Yulia, MD, Kiev Psycho Neurol Hospital 1, Dept 6, 103A Frunze Str, Kiev 04080, Ukraine	Central Ethics Commission of MoH of UkraineKORNATSKYY, Vasyl', MD, PhD, IRB/IEC Chairman, 5 Narodnogo Opolchennya Str, Msp Kiev 03680, Ukraine	18
DEMCHENKO, Vladislav, MD, PhD, Kiev City Psychiatric Hospital 2, 8 Miropolskayastr, Kiev 02660, Ukraine	Central Ethics Commission of MoH of UkraineKORNATSKYY, Vasyl', MD, PhD, IRB/IEC Chairman, 5 Narodnogo Opolchennya Str, Msp Kiev 03680, Ukraine	5
DUBENKO, Andriy, MD, PhD, Institute of Neurology, Psychiatry and Narcology of AMS, Dept of Vascular Pathology of Brain, 46 Ac Pavlova Str, Kharkov 61068, Ukraine	Central Ethics Commission of MoH of UkraineKORNATSKYY, Vasyl', MD, PhD, IRB/IEC Chairman, 5 Narodnogo Opolchennya Str, Msp Kiev 03680, Ukraine	27
KULYK, Bohdan, MD, PhD, Successor to, VLOKH, Iryna,MD, PhD, Lviv Medical University, Dept of Psychiatry, Psychology and Sexology, 95 Kulparkivska Str, Lvov, Ukraine	Central Ethics Commission of MoH of UkraineKORNATSKYY, Vasyl', MD, PhD, IRB/IEC Chairman, 5 Narodnogo Opolchennya Str, Msp Kiev 03680, Ukraine	15
KUSHNIR, Grygory, MD, PhD, Crimean Med Univer, Dept of Nervous Diseases, 5/7 Lenina Boulevard, Simferopol 95006, Ukraine	Central Ethics Commission of MoH of UkraineKORNATSKYY, Vasyl', MD, PhD, IRB/IEC Chairman, 5 Narodnogo Opolchennya Str, Msp Kiev 03680, Ukraine	12
LYTVYNENKO, Nataliya, MD, PhD, Ukrainian Medical Stomatology Academy, Dept of Nervous Diseases and Neurosurgery, 23 Shevchenko Street, Poltava 36024, Ukraine	Central Ethics Commission of MoH of UkraineKORNATSKYY, Vasyl', MD, PhD, IRB/IEC Chairman, 5 Narodnogo Opolchennya Str, Msp Kiev 03680, Ukraine	16
LYTOVCHENKO, Tetyana, MD, PhD, Kharkiv Medical Academy of Postgraduate Education, Dept of Neurology and Child Neurology, based on the Central Clinical Hospital of Ukrzaliznytsia, 5 Balakireva Lane, Kharkiv 61018, Ukraine	Central Ethics Commission of MoH of UkraineKORNATSKYY, Vasyl', MD, PhD, IRB/IEC Chairman, 5 Narodnogo Opolchennya Str, Msp Kiev 03680, Ukraine	16
MARUTA, Natalia, MD, PhD, Institute of Neurology, Psychiatry and Narcology, 46 Acad Pavlova Str, Kharkov 61068, Ukraine	Central Ethics Commission of MoH of UkraineKORNATSKYY, Vasyl', MD, PhD, IRB/IEC Chairman, 5 Narodnogo Opolchennya Str, Msp Kiev 03680, Ukraine	23
MARYENKO, Lidiya, MD, PhD, Lviv National Medical University, Dept of Neurology, 6 Nekrasova Str, Lviv 79010, Ukraine	Central Ethics Commission of MoH of UkraineKORNATSKYY, Vasyl', MD, PhD, IRB/IEC Chairman, 5 Narodnogo Opolchennya Str, Msp Kiev 03680, Ukraine	27
MOROZ, Olena, MD, Institute of Disability Problems, Dept of Neurology, 1A Sovetsky Lane, Dnepropetrovsk 49027, Ukraine	Central Ethics Commission of MoH of UkraineKORNATSKYY, Vasyl', MD, PhD, IRB/IEC Chairman, 5 Narodnogo Opolchennya Str, Msp Kiev 03680, Ukraine	17
MOROZ, Svitlana, MD, PhD, Dnipropetrovsk Regional Clinical Hospital named Mechnikov, 14 Oktyabrskaja Sq, Dnipropetrovsk 49005, Ukraine	Central Ethics Commission of MoH of UkraineKORNATSKYY, Vasyl', MD, PhD, IRB/IEC Chairman, 5 Narodnogo Opolchennya Str, Msp Kiev 03680, Ukraine	4
PALAMARCHUK, Pavlo, MD, Kherson Psychiatric Hospital, Department 3, 65 G Hovard Street, Kherson 73488, Ukraine	Central Ethics Commission of MoH of UkraineKORNATSKYY, Vasyl', MD, PhD, IRB/IEC Chairman, 5 Narodnogo Opolchennya Str, Msp Kiev 03680, Ukraine	20
PASHKOVSKYY, Valeryy, MD, PhD, Bukovina State Medical University, Dept of Nervous Deseases, Psychiatry and Medical Psychology, 2 Teatralna Square, Chernivtsy 58000, Ukraine	Central Ethics Commission of MoH of UkraineKORNATSKYY, Vasyl', MD, PhD, IRB/IEC Chairman, 5 Narodnogo Opolchennya Str, Msp Kiev 03680, Ukraine	20
ROMANIV, Olexander, MD, Transcarpathian Regional Hospital, Psychiatry Dept, 39 Elektrozavodska Str, Uzhgorod 88000, Ukraine,	Central Ethics Commission of MoH of UkraineKORNATSKYY, Vasyl', MD, PhD, IRB/IEC Chairman, 5 Narodnogo Opolchennya Str, Msp Kiev 03680, Ukraine	12
SKRYPNIKOV, Andrii, MD, Ukrainian Medical Academy, Dept of Psychiatry, 2 Medychna Str, Poltava 36006, Ukraine	Central Ethics Commission of MoH of UkraineKORNATSKYY, Vasyl', MD, PhD, IRB/IEC Chairman, 5 Narodnogo Opolchennya Str, Msp Kiev 03680, Ukraine	24
SMOLKO, Nadiya, MD, PhD, Vinnitsa National Medical University, Dept of Neurology and Neurosurgery, 109 Pyrogova Str, Vinnitsa 21005, Ukraine	Central Ethics Commission of MoH of UkraineKORNATSKYY, Vasyl', MD, PhD, IRB/IEC Chairman, 5 Narodnogo Opolchennya Str, Msp Kiev 03680, Ukraine	17
STATINOVA, Olena, MD, DSMU, Dept of Neurology, Medical Genetics, 14 Illicha Avenue, Donetsk 83003, Ukraine	Central Ethics Commission of MoH of UkraineKORNATSKYY, Vasyl', MD, PhD, IRB/IEC Chairman, 5 Narodnogo Opolchennya Str, Msp Kiev 03680, Ukraine	11
STUDZINSKYY, Oleg, MD, Donetsk Regional Clinical Psychiatric Hospital, 19 Odyntsova Str, Donetsk 83037, Ukraine	Central Ethics Commission of MoH of UkraineKORNATSKYY, Vasyl', MD, PhD, IRB/IEC Chairman, 5 Narodnogo Opolchennya Str, Msp Kiev 03680, Ukraine	5
VERBENKO, Viktoriya, MD, PhD, Crimean Medical University, Dept of Psychiatry, 27 R Luxemburg Str, Simferopol 95006, Ukraine	Central Ethics Commission of MoH of UkraineKORNATSKYY, Vasyl', MD, PhD, IRB/IEC Chairman, 5 Narodnogo Opolchennya Str, Msp Kiev 03680, Ukraine	9
**Grytsay Natalia, MD, PhD, Ukraine Medical Stomatologycal Academy, Dept of Nervous Diseases, 23 Shevchenko Street, Poltava 36024, Ukraine
